# Supplementary material for: Design, Synthesis, and Anti-Proliferative Action of Purine/Pteridine-Based Derivatives as Dual Inhibitors of EGFR and BRAFV600E
Source: Pharmaceuticals (Basel). 2023 May 8;16(5):716. doi: 10.3390/ph16050716 (PMC10223936; doi:10.3390/ph16050716)
Supplement: Supplementary file 1 [file pharmaceuticals-16-00716-s001.zip]

Archive with 1 entries (1 files):
- pharmaceuticals-2347144-supplementary.pdf
